# Supplementary material for: ADAMTS2 promotes radial migration by activating TGF-β signaling in the developing neocortex
Source: EMBO Rep. 2024 Jun 13;25(7):16. doi: 10.1038/s44319-024-00174-x (PMC11239934; doi:10.1038/s44319-024-00174-x)
Supplement: Supplementary file 3 — Dataset EV1 [file 44319_2024_174_MOESM3_ESM.xlsx]

## Sheet: Dataset EV1
ECM-related gene table extracted by GO					E15(Expression)	:Value relative to the mean of the expression levels of all genes as 1
					FC(E16-E15)	: Fold Change(Expression of E16 relative to the expression of E15)
					FC(E17-E16)	: Fold Change(Expression of E17 relative to the expression of E16)
gene名	E15(Expression)	FC(E16-E15)	FC(E17-E16)	group	probe	GO
Fhl2	-0.154875	1.37625	0.676588	1	A_51_P140237	GO:0005925
Chl1	0.519916	1.37353	0.145498	1	A_55_P2093774	GO:0005578, GO:0007155
Bcl6	1.29519	0.768296	1.15289	1	A_52_P161495	GO:0001953
Clstn2	2.30114	1.37256	0.795734	1	A_52_P424784	GO:0007155
Pcdh8	1.88499	0.955587	0.733791	1	A_51_P274488	GO:0007155, GO:0030054
Sparcl1	2.099	0.712186	0.846282	1	A_52_P64356	GO:0005578
Grik4	-1.84202	0.372856	0.794488	1	A_51_P384994	GO:0030054, GO:0005234
Zfyve9	-1.71944	0.406451	0.55054	1	A_55_P2070039	GO:0007179
Alcam	-1.55819	0.239337	0.678113	1	A_51_P359272	GO:0007155
Itga9	-1.94212	0.859758	0.67235	1	A_51_P382970	GO:0007155
Ntm	-1.88574	0.903791	0.683918	1	A_55_P2143688	GO:0007155
Clstn1	-0.661564	0.485169	0.32774	1	A_55_P2075592	GO:0007155, GO:0016323
Syt3	-1.1635	0.706532	0.464363	1	A_55_P1975973	GO:0030054
Ntn3	-0.933434	0.530696	0.582248	1	A_52_P505192	GO:0005578
Atp1b1	-0.900472	0.617307	0.575799	1	A_51_P151484	GO:0016323
Bsn	-0.197328	0.817773	0.188504	1	A_52_P442169	GO:0030054
Prkcz	-0.646819	0.881842	0.415025	1	A_55_P1987761	GO:0001954, GO:0016323
Ica1	-0.614494	1.12237	0.439165	1	A_51_P292116	GO:0030054
Nbea	-0.561417	0.961866	0.500091	1	A_55_P2250391	GO:0030054
Pcdhb6	-1.53457	0.53971	0.251973	1	A_51_P403413	GO:0007155
Stx1a	-0.893114	0.467831	0.162258	1	A_51_P182728	GO:0030054
Rarg	-0.90971	0.374628	0.210866	1	A_55_P2151056	GO:0060534, GO:0061037
Camsap3	-1.17681	0.649834	0.401139	1	A_55_P2139905	GO:0030054
Gsn	-1.60815	0.257543	0.905232	1	A_55_P2013948	GO:0030155
Cited1	-1.4038	-0.092515	0.224182	1	A_55_P1979833	GO:0007179
Park2	-1.44006	0.157251	0.302536	1	A_55_P1978226	GO:0030054
Snap29	-0.517208	-0.18389	0.226741	1	A_55_P2174288	GO:0030054
Arrb2	-0.80686	-0.082299	0.31277	1	A_55_P1984023	GO:0007179
Mmp15	-0.91182	-0.054527	0.260368	1	A_51_P220062	GO:0031012
Pvrl2	0.621056	-0.52136	0.25141	1	A_55_P2167025	GO:0050839
Dgcr2	0.214038	0.033657	0.433528	1	A_55_P2121827	GO:0007155
Wnt5b	0.552318	-0.128922	0.637865	1	A_55_P1984976	GO:0005578, GO:0031012
Lrrc4	-0.856444	0.725653	0.79371	1	A_55_P2176080	GO:0030054
Cntn1	-1.02552	0.641226	0.774336	1	A_55_P1960351	GO:0007155
Shroom2	0.20327	0.343384	0.758312	1	A_55_P1979575	GO:0030054
Scamp5	0.484789	0.51895	0.303062	1	A_52_P409731	GO:0030054
Nr4a1	-0.421117	0.576078	0.06102	1	A_51_P239654	GO:0002042
Acvr1	-0.182384	0.286486	0.149244	1	A_55_P2102693	GO:0007179
Plekhg5	1.18192	-0.076602	0.398379	1	A_55_P2165560	GO:0043542
Syp	1.47673	0.068105	0.314707	1	A_55_P2008991	GO:0030054
Hdac7	1.35107	0.245084	0.44852	1	A_55_P2018457	GO:0090050
Pvrl1	1.16928	0.227482	0.366944	1	A_52_P28651	GO:0007155, GO:0050839
Snx25	0.638415	0.212416	0.437534	1	A_55_P1957389	GO:0007154
Frem2	-1.97554	0.301031	1.52584	2	A_55_P2097869	GO:0007154, GO:0007155, GO:0005604
Entpd2	-3.26909	0.388691	1.27339	2	A_55_P1974645	GO:0005605
Grin1	-3.85268	0.710141	1.25901	2	A_65_P18935	GO:0010646, GO:0030054, GO:0005234
Trpc4	-1.67585	0.314335	1.22935	2	A_51_P516148	GO:0016323
Fbln2	-1.33936	0.44538	1.16439	2	A_52_P590535	GO:0050840
Lama2	-1.89122	0.736078	1.32942	2	A_55_P2064328	GO:0005604, GO:0005605
Lama2	-1.46989	0.738775	1.38833	2	A_55_P2158946	GO:0005604, GO:0005605
Faim2	-4.03215	0.052222	1.02333	2	A_55_P2160910	GO:0016323
Ajap1	-3.43389	-0.238154	0.861465	2	A_55_P2032643	GO:0007155, GO:0030054
Doc2a	-2.4448	-0.24442	0.772595	2	A_52_P589391	GO:0030054
Scx	-3.16991	0.366092	1.0179	2	A_51_P380432	GO:0030199, GO:0051216, GO:0061035, GO:0061036
Pvrl3	-1.76095	0.010616	0.317951	2	A_52_P15490	GO:0007155, GO:0050839
Pld2	-1.55676	-0.283506	0.648194	2	A_55_P2049572	GO:0007154
Cx3cl1	-2.23836	-0.439715	0.527531	2	A_51_P196925	GO:0007155
Gabra2	-2.16174	2.22912	0.473968	2	A_55_P2177351	GO:0030054
Lsamp	-2.27562	2.03143	0.855845	2	A_66_P112684	GO:0007155
Adamts2	-3.1364	2.28887	0.89683	2	A_51_P227222	GO:0030199, GO:0030574, GO:0031012, GO:0050839
Fgf9	-4.88723	1.19063	-0.034191	2	A_55_P2015994	GO:0005604
Grin3a	-5.40728	-0.066476	1.34943	2	A_52_P531731	GO:0030054
Pcdhb5	-5.4661	0.499674	0.760299	2	A_52_P110741	GO:0007155
Jag2	-2.86368	0.75715	0.955232	2	A_51_P451338	GO:0030155
Gria2	-2.64063	1.38384	0.59668	2	A_55_P2031327	GO:0005234, GO:0030054
Radil	-4.136	0.936794	0.587312	2	A_51_P431894	GO:0007155
Shank1	-4.61015	0.909765	0.537334	2	A_55_P2062181	GO:0030054
Dlgap3	-4.53058	0.940066	0.534679	2	A_55_P1990179	GO:0030054
Kifc3	-3.31355	0.771421	0.724808	2	A_51_P114297	GO:0030054
Spock2	-2.61332	0.582491	0.790231	2	A_52_P221756	GO:0030198, GO:0050840, GO:0005578
Pth1r	-2.41756	0.740579	0.438076	2	A_51_P327874	GO:0016323
Rasgrp2	-2.9994	0.592423	0.45483	2	A_55_P2143233	GO:0030054
Pgm5	-3.13906	0.769308	0.27878	2	A_51_P451052	GO:0016010, GO:0030054, GO:0030055, GO:0043034
Lrfn2	-4.09073	1.2991	1.16555	2	A_51_P229498	GO:0030054
Fblim1	-3.68989	1.43149	0.916011	2	A_55_P2038757	GO:0007155, GO:0030054, GO:0030055, GO:0043034
Nod1	-3.90299	1.17213	1.54938	2	A_51_P234113	GO:0016323
Syt7	-4.59588	0.404519	0.58678	2	A_51_P359173	GO:0030054
Syn3	-4.40145	0.767977	0.53246	2	A_55_P2179996	GO:0030054
Dtna	-5.15459	1.26435	0.890171	2	A_51_P184300	GO:0030054
Crtac1	-5.63286	0.649425	0.454094	2	A_52_P477573	GO:0005578
Kctd12	-1.17114	-0.246395	-1.6894	3	A_66_P119376	GO:0030054
Edil3	-3.1372	0.993736	-0.80078	3	A_55_P2122474	GO:0007155
Irf2	-2.5098	-0.306494	-0.349015	3	A_51_P316523	GO:0005925
Enah	-2.74092	0.373424	-0.635716	3	A_55_P2182324	GO:0005925, GO:0030054
Nid1	-3.949	0.405403	-1.00867	3	A_55_P2084308	GO:0005578, GO:0005605, GO:0007155, GO:0007160
Ogn	-3.62752	0.18047	-1.36874	3	A_51_P295085	GO:0005578
Col5a2	-3.5091	0.235436	-1.10088	3	A_55_P2104894	GO:0005201, GO:0005578, GO:0030199+G:L
Adamts1	-1.21553	1.1335	-0.092545	3	A_52_P489295	GO:0031012, GO:0005578, GO:0005604
Nrp1	-0.977809	1.25645	-0.459353	3	A_51_P469285	GO:0007155
Sdcbp	0.825106	0.415158	-0.324441	3	A_55_P1969645	GO:0050839
Plcb1	1.24752	0.343544	-1.12811	3	A_55_P2173313	GO:0007155
Cadps	1.27361	0.66714	-0.753889	3	A_55_P1968858	GO:0030054
Hdac9	-0.22911	-0.207001	-0.950822	3	A_55_P1970755	GO:0090050
Grip1	0.317437	0.28657	-0.453086	3	A_55_P2164070	GO:0030054
Lims1	-0.321909	-0.131843	-0.309033	3	A_66_P128593	GO:0007160, GO:0030054, GO:0005925
Loxl1	-1.00435	0.192693	-0.605981	3	A_55_P2096226	GO:0005578, GO:0031012
Erbb4	-0.915584	0.275888	-0.561794	3	A_55_P2119892	GO:0016323
Col11a1	-1.56328	0.285868	-0.112083	3	A_55_P2100375	GO:0030199, GO:0031012, GO:0051216, GO:0005201, GO:0005578, GO:0007155
Mfap1a	-1.24056	0.231514	-0.215359	3	A_55_P2011126	GO:0001527
Pml	-1.21548	-0.408679	-0.205538	3	A_66_P128997	GO:0007179
Inadl	-1.50092	-0.4989	-0.409883	3	A_66_P100105	GO:0030054
Mpp5	-1.52617	-0.385628	-0.631528	3	A_51_P371331	GO:0030054
Stxbp3a	-1.54781	-0.382726	-0.233963	3	A_55_P2078623	GO:0016323
Tnfrsf12a	-2.21091	-0.526115	-0.201377	3	A_51_P131408	GO:0007155
Gpc3	-2.85295	-1.34147	-0.600367	3	A_52_P23225	GO:0005578
Plekha7	-3.00247	-1.24647	-0.655079	3	A_55_P2109585	GO:0030054
Col4a5	-1.92299	-0.693307	-0.82793	3	A_55_P1969367	GO:0005604, GO:0005605
Gpr98	-0.549891	-0.919539	-0.401488	3	A_51_P389539	GO:0007154
Palld	0.416357	-0.872691	-0.613586	3	A_55_P1977653	GO:0030054
Ccdc80	-0.154653	-0.640738	-0.123676	3	A_55_P2169586	GO:0005578, GO:0005614, GO:0030198, GO:0031012, GO:0001968, GO:0005604
Vit	-0.103891	-0.88926	-0.160922	3	A_51_P298107	GO:0005578, GO:0005614, GO:0030198, GO:0031012
Lama5	-0.185798	-0.848889	-0.238525	3	A_55_P2064321	GO:0005578, GO:0005605, GO:0007155, GO:0030155, GO:0005604
Gpc4	-1.45328	-0.901954	-0.062513	3	A_55_P1963434	GO:0005578
Stat5b	-1.69833	-0.769154	-0.071033	3	A_55_P2031045	GO:0030155
Kazn	-1.21623	-0.655143	-0.14692	3	A_51_P301636	GO:0030054, GO:0030057
Fras1	-1.19251	-1.34419	-0.399323	3	A_51_P383270	GO:0007154, GO:0005604
Nrp2	2.40925	-0.430798	-1.7394	4	A_52_P93910	GO:0007155
Bmper	0.738272	-0.700692	-0.883109	4	A_51_P488196	GO:0010594
Ect2	1.18078	-0.836023	-0.865139	4	A_55_P1976127	GO:0030054
Pdlim7	0.91379	-0.67987	-0.346826	4	A_55_P2105271	GO:0005925, GO:0030054
Jam3	2.0262	-0.681294	-0.490751	4	A_51_P358354	GO:0007155, GO:0007160, GO:0030054, GO:0030057
Cldn12	1.9122	-1.16036	-0.664694	4	A_55_P1994539	GO:0030054
Trip6	1.4757	-1.10651	-0.511004	4	A_52_P382914	GO:0005925, GO:0007155, GO:0030054
Boc	0.600189	-1.16264	-0.488217	4	A_55_P2067652	GO:0007155
Iqsec1	0.92057	-1.14721	-0.729497	4	A_52_P425860	GO:0030054
Ctbp2	2.29324	-0.086221	-0.292111	4	A_52_P15212	GO:0030054
Fxr1	2.18683	-0.067764	-0.30804	4	A_51_P372463	GO:0043034
Unc13b	3.03022	-0.137443	-0.500026	4	A_55_P1987645	GO:0030054
Atp2b2	1.61386	-0.527581	0.100809	4	A_51_P256384	GO:0045299
Mdc1	1.25404	-0.480879	0.054513	4	A_55_P1995165	GO:0005925
Mlc1	2.17066	-0.503045	0.519369	4	A_55_P1991164	GO:0016323
Sigmar1	2.1245	-0.48831	0.190241	4	A_55_P2045812	GO:0030054
Pdpn	1.53747	-0.967659	-0.058148	4	A_55_P1961395	GO:0007155
Ttyh1	2.06378	-0.890129	0.184315	4	A_55_P2111508	GO:0007155
Sike1	-0.259662	-0.454989	-0.236672	4	A_55_P2115192	GO:0005925
Lima1	0.091064	-0.550659	-0.159821	4	A_65_P01834	GO:0005925
Zeb1	1.44303	-0.146682	-0.133068	4	A_52_P546635	GO:0051216
Inppl1	3.68295	-0.8905	-0.035324	4	A_55_P2178044	GO:0007155
Ptprf	3.16465	-0.728915	0.1489	4	A_55_P1992079	GO:0007155
Ctsl	2.29218	-0.330495	-0.102909	4	A_51_P253547	GO:0007154
Aplp2	2.99634	-0.183974	0.154684	4	A_55_P1991600	GO:0030198
Ltbp3	2.79819	-0.744875	-0.38228	4	A_51_P233101	GO:0007179
Fgfr3	2.82116	-1.1212	-0.192793	4	A_55_P1996578	GO:0051216
Nrcam	3.04208	-0.303027	-0.380563	4	A_55_P2003541	GO:0007155
Cd164	3.62346	-0.630118	-0.653985	4	A_52_P482983	GO:0007155
Ctnna1	3.37964	-0.664065	-0.603461	4	A_51_P324572	GO:0007155, GO:0030054
Gpr56	4.07739	-0.530918	-0.10797	4	A_52_P317393	GO:0007155
Ezr	4.19555	-0.700197	-0.464648	4	A_55_P1955548	GO:0016323
Nr2e1	2.28097	-1.25677	-0.754599	4	A_55_P2004442	GO:0030198
Ptpru	2.12025	-1.00204	-0.833519	4	A_55_P1992019	GO:0007155, GO:0030054
Itsn1	2.36166	0.238456	-0.135765	5	A_55_P2431118	GO:0030054
Cdc42	2.20002	0.275464	0.085717	5	A_52_P229728	GO:0035088
Grik5	1.63991	0.013888	0.290548	5	A_51_P428754	GO:0030054
Palm	3.57337	-0.081471	0.403213	5	A_55_P1979397	GO:0016323
Dchs1	3.20056	-0.082866	0.263786	5	A_51_P394558	GO:0007155
Ppp1r9b	3.40548	0.153929	0.442957	5	A_55_P1967315	GO:0030054
Cdh4	2.72344	0.407938	0.265297	5	A_55_P2150831	GO:0007155
Znrf2	1.00456	0.73834	-0.004374	5	A_66_P111798	GO:0030054
Dscam	1.32434	0.813131	0.037962	5	A_51_P189943	GO:0007155
Mmp17	1.09771	0.593642	0.383152	5	A_51_P508770	GO:0031012, GO:0005578
Svop	1.77152	0.496328	0.552862	5	A_51_P282594	GO:0030054
Svop	1.77152	0.496328	0.552862	5	A_51_P282594	GO:0030054
Amph	1.67071	0.508961	0.535974	5	A_51_P423518	GO:0030054
Arrb1	1.82189	0.588997	0.4823	5	A_51_P436727	GO:0016323
Erc2	1.41593	0.738802	0.231927	5	A_55_P2026530	GO:0030054
Ssh2	1.92302	0.355887	0.248742	5	A_55_P1954633	GO:0030054
Gsto1	1.87979	0.391021	0.361005	5	A_51_P155313	GO:0005604
Apbb2	1.62739	0.45587	0.233005	5	A_51_P149562	GO:0030198
Nfasc	2.94444	0.708503	-0.101248	5	A_55_P2173011	GO:0007155
Cxadr	3.69134	0.621121	0.172133	5	A_55_P1964638	GO:0007155, GO:0016323, GO:0030054, GO:0050839
Ctnna2	3.51157	0.794125	0.183194	5	A_51_P438841	GO:0007155, GO:0016323, GO:0030054
Ptprz1	3.32374	0.596646	0.47924	5	A_55_P2000439	GO:0005578, GO:0072534
Ptprz1	3.52301	0.580312	0.440035	5	A_51_P206405	GO:0005578, GO:0072534
Ncam1	4.14238	0.735323	0.498523	5	A_51_P380309	GO:0007155
Bcan	2.09795	-0.284519	1.18068	5	A_55_P1971599	GO:0005578, GO:0007155
Timp2	3.0003	-0.012525	0.77799	5	A_52_P540219	GO:0005604
Gabbr1	2.30928	0.220693	0.507688	5	A_52_P16232	GO:0030054
Atp1b2	1.3227	0.051814	0.483726	5	A_55_P1968649	GO:0007155
Adamts10	-2.6968	0.363689	-0.015056	N/A	A_52_P671784	GO:0005578, GO:0031012
Slc23a2	-2.56886	0.305248	0.390795	N/A	A_52_P286520	GO:0009925, GO:0016323
Pcdh1	-2.10275	0.010908	0.214137	N/A	A_55_P2035159	GO:0007155
Cdh11	-3.73243	0.404296	0.569452	N/A	A_55_P2181356	GO:0007155
Dusp22	-3.71294	0.088953	0.551226	N/A	A_55_P2436438	GO:0007179
Dixdc1	-4.55639	-0.026348	-0.749532	N/A	A_52_P434279	GO:0030054
Lpp	-3.88745	0.727294	-0.115091	N/A	A_52_P159256	GO:0005925, GO:0007155, GO:0030054
Slc27a5	-4.66686	0.353462	0.158441	N/A	A_51_P289742	GO:0009925
Grik1	-5.23794	-0.606833	-0.274837	N/A	A_51_P282609	GO:0030054, GO:0005234
Sntb1	-5.00404	-0.457688	0.396125	N/A	A_55_P1966977	GO:0030054
Sox5	-3.77376	-0.382284	-0.506361	N/A	A_51_P500318	GO:0051216, GO:0061036
Rab13	-3.8572	-0.377395	-0.613146	N/A	A_55_P1953723	GO:0030054
Shisa9	-2.65409	-0.709228	-0.481169	N/A	A_52_P238858	GO:0030054
Rhcg	-2.60495	-0.759485	-0.569187	N/A	A_51_P410772	GO:0016323
Slc4a1	-3.48917	-0.330053	-0.199391	N/A	A_51_P196972	GO:0016323
Plscr1	-2.8597	-0.657419	-0.063667	N/A	A_51_P229676	GO:0031012
Agrn	5.54587	-0.128491	0.207008	N/A	A_55_P2009121	GO:0005578, GO:0005605, GO:0005604
Nlgn2	4.605	0.051446	0.314807	N/A	A_55_P1960989	GO:0007155, GO:0050839
Celsr3	4.41536	0.083144	0.366734	N/A	A_55_P2179587	GO:0007155
