# Supplementary material for: ADAMTS2 promotes radial migration by activating TGF-β signaling in the developing neocortex
Source: EMBO Rep. 2024 Jun 13;25(7):16. doi: 10.1038/s44319-024-00174-x (PMC11239934; doi:10.1038/s44319-024-00174-x)
Supplement: Supplementary file 4 — Movie EV1 [file 44319_2024_174_MOESM4_ESM.zip › Movie EV1.txt]

Movie EV1
CHaseABC treatment impaired multipolar-to-bipolar conversion
Slices prepared from the E16.5 cortices (EP of GFP at E14.5) were cultured with or without CHaseABC. Time-lapse imaging was performed for 50 h after CHaseABC was added. In the control, neurons convert from multipolar migration to locomotion (arrowhead in the left panel). On the contrary, neurons in the CHaseABC treated slice (arrowhead in the right panel) cannot convert.
