# Supplementary material for: ADAMTS2 promotes radial migration by activating TGF-β signaling in the developing neocortex
Source: EMBO Rep. 2024 Jun 13;25(7):16. doi: 10.1038/s44319-024-00174-x (PMC11239934; doi:10.1038/s44319-024-00174-x)
Supplement: Supplementary file 5 — Movie EV2 [file 44319_2024_174_MOESM5_ESM.zip › Movie EV2.txt]

Movie EV2
Adamts2 knockdown neurons are impaired in multipolar-bipolar conversion
CAG-Lifeact (F-actin labelling) and RFP plasmids were electroporated at E14.5, and cultured slices were prepared at E16.5. Time-lapse imaging was performed for 24 h. The localization of F-actin (Lifeact:green) was disturbed in the knockdown slices. In the control slices, MpNs transformed into bipolar neurons after 10 h (arrowhead in the left panel), whereas Adamts2-knockdown neurons remained multipolar for 10 h (arrowhead in the right panel).
