# Supplementary material for: ADAMTS2 promotes radial migration by activating TGF-β signaling in the developing neocortex
Source: EMBO Rep. 2024 Jun 13;25(7):16. doi: 10.1038/s44319-024-00174-x (PMC11239934; doi:10.1038/s44319-024-00174-x)
Supplement: Supplementary file 6 — Movie EV3 [file 44319_2024_174_MOESM6_ESM.zip]

Archive with 2 entries (2 files):
- Movie EV3.mp4
- Movie EV3.docx
